# Supplementary material for: The SET29 and SET7 proteins of Leishmania donovani exercise non-redundant convergent as well as collaborative functions in moderating the parasite’s response to oxidative stress
Source: J Biol Chem. 2025 Jan 20;301(3):108208. doi: 10.1016/j.jbc.2025.108208 (PMC11871502; doi:10.1016/j.jbc.2025.108208)
Supplement: Table S4 [file mmc3.xlsx]

## Sheet: Table S4
Table S4: List of proteins immunoprecipitated with anti-methyllysine antibodies
Accession number	Gene name	Wild type					set7-/-					set29-/-/+
		Biol 1	Biol 2	Biol 3	Biol 4	Total	Biol 1	Biol 2	Biol 3	Biol 4	Total	Biol 1	Biol 2	Biol 3	Biol 4	Total
LdBPK_041250.1	actin	1	1	1	1	4	1	0	1	1	3	1	1	1	1	4
LdBPK_050030.1	ras-like small GTPases, putative	1	1	1	1	4	1	0	1	1	3	1	1	1	1	4
LdBPK_091410.1	histone H2B	1	1	1	1	4	1	1	0	1	3	1	1	1	1	4
LdBPK_100310.1	Isocitrate dehydrogenase [NADP], mitochondrial precursor, putative	1	1	1	1	4	1	1	1	1	4	1	1	1	1	4
LdBPK_100920.1	histone H3	1	1	1	0	3	1	1	1	0	3	1	1	0	0	2
LdBPK_100960.1	small GTP-binding protein Rab11, putative	1	0	1	1	3	1	1	1	1	4	1	0	1	1	3
LdBPK_101250.1	Ras-related protein RabX1, putative	1	1	1	0	3	1	1	0	0	2	1	1	0	0	2
LdBPK_130330.1	alpha tubulin	1	1	1	1	4	1	1	1	1	4	1	1	1	1	4
LdBPK_131400.1	chaperonin TCP20, putative	1	1	1	1	4	1	1	1	1	4	1	1	1	1	4
LdBPK_150010.1	histone H4	1	1	1	0	3	1	0	1	0	2	1	1	0	0	2
LdBPK_150090.1	ATP-dependent protease ATPase subunit HslU1, putative	1	1	1	1	4	1	0	0	1	2	1	1	1	1	4
LdBPK_170170.1	elongation factor 1-alpha	1	1	1	1	4	1	1	1	1	4	1	1	1	1	4
LdBPK_180740.1	Elongation factor Tu, mitochondrial, putative	1	1	1	1	4	1	1	1	1	4	1	1	1	1	4
LdBPK_191590.1	inosine-5'-monophosphate dehydrogenase	1	1	1	0	3	1	0	1	0	2	1	1	0	0	2
LdBPK_200820.1	vesicular-fusion protein nsf, putative	1	1	1	0	3	1	1	1	0	3	1	1	0	0	2
LdBPK_211330.1	T-complex protein 1, delta subunit, putative	1	1	1	1	4	1	1	1	1	4	1	1	1	1	4
LdBPK_231460.1	T-complex protein 1, gamma subunit, putative	1	1	1	1	4	1	1	1	1	4	1	1	1	1	4
LdBPK_240740.1	signal recognition particle, putative	1	1	1	0	3	1	0	1	0	2	1	1	0	0	2
LdBPK_251460.1	GTP-binding protein, putative	1	1	1	0	3	1	1	1	0	3	1	1	1	0	3
LdBPK_283000.1	heat-shock protein hsp70, putative	1	1	1	1	4	1	1	1	1	4	1	1	1	1	4
LdBPK_291160.1	ribosomal protein L1a, putative	1	0	1	1	3	1	0	0	1	2	1	1	0	1	3
LdBPK_302830.1	chaperonin HSP60/CNP60, putative	1	1	1	1	4	1	1	1	1	4	1	1	1	1	4
LdBPK_303430.1	PAS-domain containing phosphoglycerate kinase, putative	1	1	1	0	3	1	1	0	0	2	1	1	0	0	2
LdBPK_312890.1	ADP-ribosylation factor, putative	1	1	1	1	4	1	1	1	1	4	1	1	1	1	4
LdBPK_320410.1	ATP-dependent RNA helicase HEL67	1	1	1	1	4	1	1	0	1	3	1	1	0	1	3
LdBPK_320460.1	40S ribosomal protein S2	1	1	1	1	4	1	1	0	1	3	1	1	0	1	3
LdBPK_323470.1	chaperonin alpha subunit, putative	1	1	1	1	4	1	1	1	1	4	1	1	1	1	4
LdBPK_330960.1	40S ribosomal protein S3, putative	1	0	1	1	3	1	0	0	1	2	1	1	0	1	3
LdBPK_353150.1	ATP-dependent RNA helicase, putative	1	1	1	0	3	1	1	0	0	2	1	1	0	0	2
LdBPK_353900.1	T-complex protein 1, eta subunit, putative	1	1	1	1	4	1	1	1	1	4	1	1	1	1	4
LdBPK_361700.1	clathrin heavy chain, putative	1	1	1	0	3	1	1	0	0	2	1	1	0	0	2
LdBPK_364030.1	glycyl tRNA synthetase, putative	1	1	1	0	3	1	1	0	0	2	1	1	0	0	2
LdBPK_367240.1	T-complex protein 1, theta subunit, putative	1	1	1	1	4	1	0	0	1	2	1	1	1	1	4
