# Supplementary material for: The SET29 and SET7 proteins of Leishmania donovani exercise non-redundant convergent as well as collaborative functions in moderating the parasite’s response to oxidative stress
Source: J Biol Chem. 2025 Jan 20;301(3):108208. doi: 10.1016/j.jbc.2025.108208 (PMC11871502; doi:10.1016/j.jbc.2025.108208)
Supplement: Table S5 [file mmc4.xlsx]

## Sheet: Table S5 A
Table S5 A: List of proteins immunoprecipitated with anti-methyllysine antibodies : Biological replicate 1 Wild type
Master	Accession	Description	Biological Process	Coverage [%]	# PSMs	# Unique Peptides	# AAs	MW [kDa]	calc. pI
Master Protein	LdBPK_041250.1	actin		23	10	6	376	42	5.59
Master Protein	LdBPK_050030.1	ras-like small GTPases, putative	transport	49	10	7	195	21.7	7.4
Master Protein	LdBPK_091410.1	histone H2B		38	19	4	111	12.3	11.41
Master Protein	LdBPK_100310.1	Isocitrate dehydrogenase [NADP], mitochondrial precursor, putative	other metabolic processes	23	18	11	435	48.5	8.32
Master Protein	LdBPK_100920.1	histone H3		18	5	3	130	14.6	11.17
Master Protein	LdBPK_100960.1	small GTP-binding protein Rab11, putative		6	1	1	208	23.4	7.71
Master Protein	LdBPK_101250.1	Ras-related protein RabX1, putative		19	5	4	216	24.5	8.24
Master Protein	LdBPK_130330.1	alpha tubulin	cell cycle OR cell proliferation;cell organization and biogenesis;other biological processes	37	17	11	451	49.7	5.02
Master Protein	LdBPK_131400.1	chaperonin TCP20, putative	protein metabolism;other metabolic processes	36	45	18	538	58.8	7.09
Master Protein	LdBPK_150010.1	histone H4		32	9	2	100	11.4	10.46
Master Protein	LdBPK_150090.1	ATP-dependent protease ATPase subunit HslU1, putative	cell organization and biogenesis;protein metabolism;DNA metabolism;other metabolic processes	9	4	4	423	47.5	6.58
Master Protein	LdBPK_170170.1	elongation factor 1-alpha	protein metabolism;other metabolic processes;other biological processes	50	42	18	449	49.1	8.91
Master Protein	LdBPK_180740.1	Elongation factor Tu, mitochondrial, putative	protein metabolism;other metabolic processes	12	6	5	466	51.5	7.74
Master Protein	LdBPK_191590.1	inosine-5'-monophosphate dehydrogenase	other metabolic processes	6	3	3	514	55.5	8.53
Master Protein	LdBPK_200820.1	vesicular-fusion protein nsf, putative	cell organization and biogenesis;transport	25	22	14	738	81.1	6.28
Master Protein	LdBPK_211330.1	T-complex protein 1, delta subunit, putative	protein metabolism;other metabolic processes	59	67	28	551	59.6	7.09
Master Protein	LdBPK_231460.1	T-complex protein 1, gamma subunit, putative	protein metabolism;other metabolic processes	56	74	27	551	60.2	6.37
Master Protein	LdBPK_240740.1	signal recognition particle, putative	other biological processes	5	3	2	519	56.6	9.09
Master Protein	LdBPK_251460.1	GTP-binding protein, putative	transport	34	14	6	216	24.2	6.54
Master Protein	LdBPK_283000.1	heat-shock protein hsp70, putative	protein metabolism;other metabolic processes	34	26	19	654	71.2	5.52
Master Protein	LdBPK_291160.1	ribosomal protein L1a, putative	protein metabolism;other metabolic processes	3	3	1	373	41.1	11.6
Master Protein	LdBPK_302830.1	chaperonin HSP60/CNP60, putative	protein metabolism;other metabolic processes	16	8	7	538	58.1	5.47
Master Protein	LdBPK_303430.1	PAS-domain containing phosphoglycerate kinase, putative	other metabolic processes;other biological processes	6	3	3	527	57.6	8.19
Master Protein	LdBPK_312890.1	ADP-ribosylation factor, putative	transport	38	13	6	178	20.2	8.38
Master Protein	LdBPK_320410.1	ATP-dependent RNA helicase HEL67	protein metabolism;other metabolic processes	14	17	7	614	66.8	8.88
Master Protein	LdBPK_320460.1	40S ribosomal protein S2	protein metabolism;other metabolic processes	11	2	2	264	28.6	9.5
Master Protein	LdBPK_323470.1	chaperonin alpha subunit, putative	protein metabolism;other metabolic processes	62	59	28	546	59.2	6.15
Master Protein	LdBPK_330960.1	40S ribosomal protein S3, putative	protein metabolism;other metabolic processes	2	1	1	342	37.7	9.69
Master Protein	LdBPK_353150.1	ATP-dependent RNA helicase, putative	protein metabolism;other metabolic processes	4	4	3	917	99.8	6.58
Master Protein	LdBPK_353900.1	T-complex protein 1, eta subunit, putative	protein metabolism;other metabolic processes	42	38	20	570	61.6	7.23
Master Protein	LdBPK_361700.1	clathrin heavy chain, putative	transport	17	36	27	1693	191	6.13
Master Protein	LdBPK_364030.1	glycyl tRNA synthetase, putative	protein metabolism;RNA metabolism OR transcription;other metabolic processes	26	17	11	628	70.2	5.99
Master Protein	LdBPK_367240.1	T-complex protein 1, theta subunit, putative	protein metabolism;other metabolic processes	34	26	16	537	58.2	5.47

## Sheet: Table S5 B
Table S5 B: List of proteins immunoprecipitated with anti-methyllysine antibodies : Biological replicate 1 set7-/-
Master	Accession	Description	Biological Process	Coverage [%]	# PSMs	# Unique Peptides	# AAs	MW [kDa]	calc. pI
Master Protein	LdBPK_041250.1	actin		31	8	6	376	42	5.59
Master Protein	LdBPK_050030.1	ras-like small GTPases, putative	transport	37	8	6	195	21.7	7.4
Master Protein	LdBPK_091410.1	histone H2B		52	9	5	111	12.3	11.41
Master Protein	LdBPK_100310.1	Isocitrate dehydrogenase [NADP], mitochondrial precursor, putative	other metabolic processes	26	11	10	435	48.5	8.32
Master Protein	LdBPK_100920.1	histone H3		28	8	5	130	14.6	11.17
Master Protein	LdBPK_100960.1	small GTP-binding protein Rab11, putative		16	3	2	208	23.4	7.71
Master Protein	LdBPK_101250.1	Ras-related protein RabX1, putative		36	7	6	216	24.5	8.24
Master Protein	LdBPK_130330.1	alpha tubulin	cell cycle OR cell proliferation;cell organization and biogenesis;other biological processes	40	25	14	451	49.7	5.02
Master Protein	LdBPK_131400.1	chaperonin TCP20, putative	protein metabolism;other metabolic processes	34	22	15	538	58.8	7.09
Master Protein	LdBPK_150010.1	histone H4		43	11	3	100	11.4	10.46
Master Protein	LdBPK_150090.1	ATP-dependent protease ATPase subunit HslU1, putative	cell organization and biogenesis;protein metabolism;DNA metabolism;other metabolic processes	17	7	7	423	47.5	6.58
Master Protein	LdBPK_170170.1	elongation factor 1-alpha	protein metabolism;other metabolic processes;other biological processes	67	69	25	449	49.1	8.91
Master Protein	LdBPK_180740.1	Elongation factor Tu, mitochondrial, putative	protein metabolism;other metabolic processes	10	4	4	466	51.5	7.74
Master Protein	LdBPK_191590.1	inosine-5'-monophosphate dehydrogenase	other metabolic processes	21	9	8	514	55.5	8.53
Master Protein	LdBPK_200820.1	vesicular-fusion protein nsf, putative	cell organization and biogenesis;transport	33	24	20	738	81.1	6.28
Master Protein	LdBPK_211330.1	T-complex protein 1, delta subunit, putative	protein metabolism;other metabolic processes	60	37	26	551	59.6	7.09
Master Protein	LdBPK_231460.1	T-complex protein 1, gamma subunit, putative	protein metabolism;other metabolic processes	68	59	32	551	60.2	6.37
Master Protein	LdBPK_240740.1	signal recognition particle, putative	other biological processes	14	6	6	519	56.6	9.09
Master Protein	LdBPK_251460.1	GTP-binding protein, putative	transport	44	17	9	216	24.2	6.54
Master Protein	LdBPK_283000.1	heat-shock protein hsp70, putative	protein metabolism;other metabolic processes	45	43	29	654	71.2	5.52
Master Protein	LdBPK_291160.1	ribosomal protein L1a, putative	protein metabolism;other metabolic processes	23	8	7	373	41.1	11.6
Master Protein	LdBPK_302830.1	chaperonin HSP60/CNP60, putative	protein metabolism;other metabolic processes	11	4	4	538	58.1	5.47
Master Protein	LdBPK_303430.1	PAS-domain containing phosphoglycerate kinase, putative	other metabolic processes;other biological processes	11	6	5	527	57.6	8.19
Master Protein	LdBPK_312890.1	ADP-ribosylation factor, putative	transport	38	7	6	178	20.2	8.38
Master Protein	LdBPK_320410.1	ATP-dependent RNA helicase HEL67	protein metabolism;other metabolic processes	49	29	25	614	66.8	8.88
Master Protein	LdBPK_320460.1	40S ribosomal protein S2	protein metabolism;other metabolic processes	26	6	6	264	28.6	9.5
Master Protein	LdBPK_323470.1	chaperonin alpha subunit, putative	protein metabolism;other metabolic processes	57	35	27	546	59.2	6.15
Master Protein	LdBPK_330960.1	40S ribosomal protein S3, putative	protein metabolism;other metabolic processes	10	3	3	342	37.7	9.69
Master Protein	LdBPK_353150.1	ATP-dependent RNA helicase, putative	protein metabolism;other metabolic processes	21	17	15	917	99.8	6.58
Master Protein	LdBPK_353900.1	T-complex protein 1, eta subunit, putative	protein metabolism;other metabolic processes	33	22	17	570	61.6	7.23
Master Protein	LdBPK_361700.1	clathrin heavy chain, putative	transport	39	77	56	1693	191	6.13
Master Protein	LdBPK_364030.1	glycyl tRNA synthetase, putative	protein metabolism;RNA metabolism OR transcription;other metabolic processes	29	15	13	628	70.2	5.99
Master Protein	LdBPK_367240.1	T-complex protein 1, theta subunit, putative	protein metabolism;other metabolic processes	39	21	19	537	58.2	5.47

## Sheet: Table S5 C
Table S5 C: List of proteins immunoprecipitated with anti-methyllysine antibodies : Biological replicate 1 set29-/-/+
Master	Accession	Description	Biological Process	Coverage [%]	# PSMs	# Unique Peptides	# AAs	MW [kDa]	calc. pI
Master Protein	LdBPK_041250.1	actin		30	10	6	376	42	5.59
Master Protein	LdBPK_050030.1	ras-like small GTPases, putative	transport	57	12	8	195	21.7	7.4
Master Protein	LdBPK_091410.1	histone H2B		59	11	4	111	12.3	11.41
Master Protein	LdBPK_100310.1	Isocitrate dehydrogenase [NADP], mitochondrial precursor, putative	other metabolic processes	46	24	22	435	48.5	8.32
Master Protein	LdBPK_100920.1	histone H3		48	8	3	130	14.6	11.17
Master Protein	LdBPK_100960.1	small GTP-binding protein Rab11, putative		11	3	2	208	23.4	7.71
Master Protein	LdBPK_101250.1	Ras-related protein RabX1, putative		31	8	7	216	24.5	8.24
Master Protein	LdBPK_130330.1	alpha tubulin	cell cycle OR cell proliferation;cell organization and biogenesis;other biological processes	52	47	19	451	49.7	5.02
Master Protein	LdBPK_131400.1	chaperonin TCP20, putative	protein metabolism;other metabolic processes	46	43	21	538	58.8	7.09
Master Protein	LdBPK_150010.1	histone H4		42	9	2	100	11.4	10.46
Master Protein	LdBPK_150090.1	ATP-dependent protease ATPase subunit HslU1, putative	cell organization and biogenesis;protein metabolism;DNA metabolism;other metabolic processes	13	5	5	423	47.5	6.58
Master Protein	LdBPK_170170.1	elongation factor 1-alpha	protein metabolism;other metabolic processes;other biological processes	69	120	27	449	49.1	8.91
Master Protein	LdBPK_180740.1	Elongation factor Tu, mitochondrial, putative	protein metabolism;other metabolic processes	26	8	8	466	51.5	7.74
Master Protein	LdBPK_191590.1	inosine-5'-monophosphate dehydrogenase	other metabolic processes	24	10	10	514	55.5	8.53
Master Protein	LdBPK_200820.1	vesicular-fusion protein nsf, putative	cell organization and biogenesis;transport	59	76	44	738	81.1	6.28
Master Protein	LdBPK_211330.1	T-complex protein 1, delta subunit, putative	protein metabolism;other metabolic processes	54	31	23	551	59.6	7.09
Master Protein	LdBPK_231460.1	T-complex protein 1, gamma subunit, putative	protein metabolism;other metabolic processes	74	79	38	551	60.2	6.37
Master Protein	LdBPK_240740.1	signal recognition particle, putative	other biological processes	28	15	12	519	56.6	9.09
Master Protein	LdBPK_251460.1	GTP-binding protein, putative	transport	41	23	8	216	24.2	6.54
Master Protein	LdBPK_283000.1	heat-shock protein hsp70, putative	protein metabolism;other metabolic processes	51	47	31	654	71.2	5.52
Master Protein	LdBPK_291160.1	ribosomal protein L1a, putative	protein metabolism;other metabolic processes	23	12	8	373	41.1	11.6
Master Protein	LdBPK_302830.1	chaperonin HSP60/CNP60, putative	protein metabolism;other metabolic processes	2	1	1	538	58.1	5.47
Master Protein	LdBPK_303430.1	PAS-domain containing phosphoglycerate kinase, putative	other metabolic processes;other biological processes	16	7	7	527	57.6	8.19
Master Protein	LdBPK_312890.1	ADP-ribosylation factor, putative	transport	49	13	7	178	20.2	8.38
Master Protein	LdBPK_320410.1	ATP-dependent RNA helicase HEL67	protein metabolism;other metabolic processes	43	33	22	614	66.8	8.88
Master Protein	LdBPK_320460.1	40S ribosomal protein S2	protein metabolism;other metabolic processes	33	12	7	264	28.6	9.5
Master Protein	LdBPK_323470.1	chaperonin alpha subunit, putative	protein metabolism;other metabolic processes	42	24	18	546	59.2	6.15
Master Protein	LdBPK_330960.1	40S ribosomal protein S3, putative	protein metabolism;other metabolic processes	21	7	6	342	37.7	9.69
Master Protein	LdBPK_353150.1	ATP-dependent RNA helicase, putative	protein metabolism;other metabolic processes	34	33	26	917	99.8	6.58
Master Protein	LdBPK_353900.1	T-complex protein 1, eta subunit, putative	protein metabolism;other metabolic processes	30	17	14	570	61.6	7.23
Master Protein	LdBPK_361700.1	clathrin heavy chain, putative	transport	45	115	64	1693	191	6.13
Master Protein	LdBPK_364030.1	glycyl tRNA synthetase, putative	protein metabolism;RNA metabolism OR transcription;other metabolic processes	45	29	20	628	70.2	5.99
Master Protein	LdBPK_367240.1	T-complex protein 1, theta subunit, putative	protein metabolism;other metabolic processes	30	17	14	537	58.2	5.47
