# Supplementary material for: The SET29 and SET7 proteins of Leishmania donovani exercise non-redundant convergent as well as collaborative functions in moderating the parasite’s response to oxidative stress
Source: J Biol Chem. 2025 Jan 20;301(3):108208. doi: 10.1016/j.jbc.2025.108208 (PMC11871502; doi:10.1016/j.jbc.2025.108208)
Supplement: Table S6 [file mmc5.xlsx]

## Sheet: Table S6 A
Table S6 A: List of proteins immunoprecipitated with anti-methyllysine antibodies : Biological replicate 2 Wild type
Master	Accession	Description	Biological Process	Coverage [%]	# PSMs	# Unique Peptides	# AAs	MW [kDa]	calc. pI
Master Protein	LdBPK_041250.1	actin		9	4	3	376	42	5.59
Master Protein	LdBPK_050030.1	ras-like small GTPases, putative	transport	5	1	1	195	21.7	7.4
Master Protein	LdBPK_091410.1	histone H2B		35	4	4	111	12.3	11.41
Master Protein	LdBPK_100310.1	Isocitrate dehydrogenase [NADP], mitochondrial precursor, putative	other metabolic processes	23	11	9	435	48.5	8.32
Master Protein	LdBPK_100920.1	histone H3		10	1	1	130	14.6	11.17
Master Protein	LdBPK_101250.1	Ras-related protein RabX1, putative		4	1	1	216	24.5	8.24
Master Protein	LdBPK_130330.1	alpha tubulin	cell cycle OR cell proliferation;cell organization and biogenesis;other biological processes	6	4	3	451	49.7	5.02
Master Protein	LdBPK_131400.1	chaperonin TCP20, putative	protein metabolism;other metabolic processes	19	15	9	538	58.8	7.09
Master Protein	LdBPK_150010.1	histone H4		31	3	2	100	11.4	10.46
Master Protein	LdBPK_150090.1	ATP-dependent protease ATPase subunit HslU1, putative	cell organization and biogenesis;protein metabolism;DNA metabolism;other metabolic processes	4	2	2	423	47.5	6.58
Master Protein	LdBPK_170170.1	elongation factor 1-alpha	protein metabolism;other metabolic processes;other biological processes	20	12	9	449	49.1	8.91
Master Protein	LdBPK_180740.1	Elongation factor Tu, mitochondrial, putative	protein metabolism;other metabolic processes	3	1	1	466	51.5	7.74
Master Protein	LdBPK_191590.1	inosine-5'-monophosphate dehydrogenase	other metabolic processes	3	1	1	514	55.5	8.53
Master Protein	LdBPK_200820.1	vesicular-fusion protein nsf, putative	cell organization and biogenesis;transport	2	1	1	738	81.1	6.28
Master Protein	LdBPK_211330.1	T-complex protein 1, delta subunit, putative	protein metabolism;other metabolic processes	26	17	13	551	59.6	7.09
Master Protein	LdBPK_231460.1	T-complex protein 1, gamma subunit, putative	protein metabolism;other metabolic processes	18	15	10	551	60.2	6.37
Master Protein	LdBPK_240740.1	signal recognition particle, putative	other biological processes	3	1	1	519	56.6	9.09
Master Protein	LdBPK_251460.1	GTP-binding protein, putative	transport	16	4	3	216	24.2	6.54
Master Protein	LdBPK_283000.1	heat-shock protein hsp70, putative	protein metabolism;other metabolic processes	3	2	2	654	71.2	5.52
Master Protein	LdBPK_302830.1	chaperonin HSP60/CNP60, putative	protein metabolism;other metabolic processes	8	4	4	538	58.1	5.47
Master Protein	LdBPK_303430.1	PAS-domain containing phosphoglycerate kinase, putative	other metabolic processes;other biological processes	2	1	1	527	57.6	8.19
Master Protein	LdBPK_312890.1	ADP-ribosylation factor, putative	transport	4	2	1	178	20.2	8.38
Master Protein	LdBPK_320410.1	ATP-dependent RNA helicase HEL67	protein metabolism;other metabolic processes	2	1	1	614	66.8	8.88
Master Protein	LdBPK_320460.1	40S ribosomal protein S2	protein metabolism;other metabolic processes	4	1	1	264	28.6	9.5
Master Protein	LdBPK_323470.1	chaperonin alpha subunit, putative	protein metabolism;other metabolic processes	33	20	15	546	59.2	6.15
Master Protein	LdBPK_353150.1	ATP-dependent RNA helicase, putative	protein metabolism;other metabolic processes	1	1	1	917	99.8	6.58
Master Protein	LdBPK_353900.1	T-complex protein 1, eta subunit, putative	protein metabolism;other metabolic processes	11	6	6	570	61.6	7.23
Master Protein	LdBPK_361700.1	clathrin heavy chain, putative	transport	3	7	6	1693	191	6.13
Master Protein	LdBPK_364030.1	glycyl tRNA synthetase, putative	protein metabolism;RNA metabolism OR transcription;other metabolic processes	7	3	3	628	70.2	5.99
Master Protein	LdBPK_367240.1	T-complex protein 1, theta subunit, putative	protein metabolism;other metabolic processes	17	8	8	537	58.2	5.47

## Sheet: Table S6 B
Table S6 B: List of proteins immunoprecipitated with anti-methyllysine antibodies : Biological replicate 2 set7-/-
Master	Accession	Description	Biological Processes	Coverage [%]	# PSMs	# Unique Peptides	# AAs	MW [kDa]	calc. pI
Master Protein	LdBPK_091410.1	histone H2B		15	2	2	111	12.3	11.41
Master Protein	LdBPK_100310.1	Isocitrate dehydrogenase [NADP], mitochondrial precursor, putative	other metabolic processes	16	6	6	435	48.5	8.32
Master Protein	LdBPK_100920.1	histone H3		5	1	1	130	14.6	11.17
Master Protein	LdBPK_100960.1	small GTP-binding protein Rab11, putative		6	1	1	208	23.4	7.71
Master Protein	LdBPK_101250.1	Ras-related protein RabX1, putative		5	1	1	216	24.5	8.24
Master Protein	LdBPK_130330.1	alpha tubulin	cell cycle OR cell proliferation;cell organization and biogenesis;other biological processes	4	2	2	451	49.7	5.02
Master Protein	LdBPK_131400.1	chaperonin TCP20, putative	protein metabolism;other metabolic processes	14	8	7	538	58.8	7.09
Master Protein	LdBPK_170170.1	elongation factor 1-alpha	protein metabolism;other metabolic processes;other biological processes	26	15	11	449	49.1	8.91
Master Protein	LdBPK_180740.1	Elongation factor Tu, mitochondrial, putative	protein metabolism;other metabolic processes	3	1	1	466	51.5	7.74
Master Protein	LdBPK_200820.1	vesicular-fusion protein nsf, putative	cell organization and biogenesis;transport	8	5	5	738	81.1	6.28
Master Protein	LdBPK_211330.1	T-complex protein 1, delta subunit, putative	protein metabolism;other metabolic processes	8	6	4	551	59.6	7.09
Master Protein	LdBPK_231460.1	T-complex protein 1, gamma subunit, putative	protein metabolism;other metabolic processes	9	6	5	551	60.2	6.37
Master Protein	LdBPK_251460.1	GTP-binding protein, putative	transport	17	3	3	216	24.2	6.54
Master Protein	LdBPK_283000.1	heat-shock protein hsp70, putative	protein metabolism;other metabolic processes	6	3	3	654	71.2	5.52
Master Protein	LdBPK_302830.1	chaperonin HSP60/CNP60, putative	protein metabolism;other metabolic processes	2	1	1	538	58.1	5.47
Master Protein	LdBPK_303430.1	PAS-domain containing phosphoglycerate kinase, putative	other metabolic processes;other biological processes	2	1	1	527	57.6	8.19
Master Protein	LdBPK_312890.1	ADP-ribosylation factor, putative	transport	6	1	1	178	20.2	8.38
Master Protein	LdBPK_320410.1	ATP-dependent RNA helicase HEL67	protein metabolism;other metabolic processes	9	4	4	614	66.8	8.88
Master Protein	LdBPK_320460.1	40S ribosomal protein S2	protein metabolism;other metabolic processes	4	1	1	264	28.6	9.5
Master Protein	LdBPK_323470.1	chaperonin alpha subunit, putative	protein metabolism;other metabolic processes	16	7	7	546	59.2	6.15
Master Protein	LdBPK_353150.1	ATP-dependent RNA helicase, putative	protein metabolism;other metabolic processes	6	3	3	917	99.8	6.58
Master Protein	LdBPK_353900.1	T-complex protein 1, eta subunit, putative	protein metabolism;other metabolic processes	2	1	1	570	61.6	7.23
Master Protein	LdBPK_361700.1	clathrin heavy chain, putative	transport	5	7	7	1693	191	6.13
Master Protein	LdBPK_364030.1	glycyl tRNA synthetase, putative	protein metabolism;RNA metabolism OR transcription;other metabolic processes	5	2	2	628	70.2	5.99
Master Protein	LdBPK_367240.1	T-complex protein 1, theta subunit, putative	protein metabolism;other metabolic processes	8	3	3	537	58.2	5.47

## Sheet: Table S6 C
Table S6 C:List of proteins immunoprecipitated with anti-methyllysine antibodies : Biological replicate 2 set29-/-/+
Master	Accession	Description	Biological Processes	Coverage [%]	# PSMs	# Unique Peptides	# AAs	MW [kDa]	calc. pI
Master Protein	LdBPK_231460.1	actin		18	14	6	376	42	5.59
Master Protein	LdBPK_283000.1	ras-like small GTPases, putative	transport	18	4	4	195	21.7	7.4
Master Protein	LdBPK_200820.1	histone H2B		34	5	4	111	12.3	11.41
Master Protein	LdBPK_131400.1	Isocitrate dehydrogenase [NADP], mitochondrial precursor, putative	other metabolic processes	37	16	15	435	48.5	8.32
Master Protein	LdBPK_361700.1	histone H3		22	3	3	130	14.6	11.17
Master Protein	LdBPK_211330.1	Ras-related protein RabX1, putative		18	12	4	216	24.5	8.24
Master Protein	LdBPK_323470.1	alpha tubulin	cell cycle OR cell proliferation;cell organization and biogenesis;other biological processes	20	17	9	451	49.7	5.02
Master Protein	LdBPK_170170.1	chaperonin TCP20, putative	protein metabolism;other metabolic processes	36	38	19	538	58.8	7.09
Master Protein	LdBPK_100310.1	histone H4		32	7	2	100	11.4	10.46
Master Protein	LdBPK_367240.1	ATP-dependent protease ATPase subunit HslU1, putative	cell organization and biogenesis;protein metabolism;DNA metabolism;other metabolic processes	25	10	9	423	47.5	6.58
Master Protein	LdBPK_041250.1	elongation factor 1-alpha	protein metabolism;other metabolic processes;other biological processes	43	42	20	449	49.1	8.91
Master Protein	LdBPK_364030.1	Elongation factor Tu, mitochondrial, putative	protein metabolism;other metabolic processes	20	9	7	466	51.5	7.74
Master Protein	LdBPK_353900.1	inosine-5'-monophosphate dehydrogenase	other metabolic processes	11	8	5	514	55.5	8.53
Master Protein	LdBPK_130330.1	vesicular-fusion protein nsf, putative	cell organization and biogenesis;transport	41	40	25	738	81.1	6.28
Master Protein	LdBPK_312890.1	T-complex protein 1, delta subunit, putative	protein metabolism;other metabolic processes	41	30	19	551	59.6	7.09
Master Protein	LdBPK_150090.1	T-complex protein 1, gamma subunit, putative	protein metabolism;other metabolic processes	44	40	23	551	60.2	6.37
Master Protein	LdBPK_180740.1	signal recognition particle, putative	other biological processes	7	3	3	519	56.6	9.09
Master Protein	LdBPK_251460.1	GTP-binding protein, putative	transport	29	11	7	216	24.2	6.54
Master Protein	LdBPK_320410.1	heat-shock protein hsp70, putative	protein metabolism;other metabolic processes	35	37	22	654	71.2	5.52
Master Protein	LdBPK_353150.1	ribosomal protein L1a, putative	protein metabolism;other metabolic processes	6	2	2	373	41.1	11.6
Master Protein	LdBPK_150010.1	chaperonin HSP60/CNP60, putative	protein metabolism;other metabolic processes	2	2	1	538	58.1	5.47
Master Protein	LdBPK_191590.1	PAS-domain containing phosphoglycerate kinase, putative	other metabolic processes;other biological processes	4	2	2	527	57.6	8.19
Master Protein	LdBPK_091410.1	ADP-ribosylation factor, putative	transport	40	9	6	178	20.2	8.38
Master Protein	LdBPK_101250.1	ATP-dependent RNA helicase HEL67	protein metabolism;other metabolic processes	14	8	7	614	66.8	8.88
Master Protein	LdBPK_240740.1	40S ribosomal protein S2	protein metabolism;other metabolic processes	11	3	2	264	28.6	9.5
Master Protein	LdBPK_302830.1	chaperonin alpha subunit, putative	protein metabolism;other metabolic processes	39	24	17	546	59.2	6.15
Master Protein	LdBPK_050030.1	40S ribosomal protein S3, putative	protein metabolism;other metabolic processes	2	1	1	342	37.7	9.69
Master Protein	LdBPK_320460.1	ATP-dependent RNA helicase, putative	protein metabolism;other metabolic processes	6	5	5	917	99.8	6.58
Master Protein	LdBPK_100920.1	T-complex protein 1, eta subunit, putative	protein metabolism;other metabolic processes	23	13	10	570	61.6	7.23
Master Protein	LdBPK_291160.1	clathrin heavy chain, putative	transport	17	32	25	1693	191	6.13
Master Protein	LdBPK_303430.1	glycyl tRNA synthetase, putative	protein metabolism;RNA metabolism OR transcription;other metabolic processes	21	14	11	628	70.2	5.99
Master Protein	LdBPK_330960.1	T-complex protein 1, theta subunit, putative	protein metabolism;other metabolic processes	28	16	14	537	58.2	5.47
