# Supplementary material for: The SET29 and SET7 proteins of Leishmania donovani exercise non-redundant convergent as well as collaborative functions in moderating the parasite’s response to oxidative stress
Source: J Biol Chem. 2025 Jan 20;301(3):108208. doi: 10.1016/j.jbc.2025.108208 (PMC11871502; doi:10.1016/j.jbc.2025.108208)
Supplement: Table S7 [file mmc6.xlsx]

## Sheet: Table S7 A
Table S7 A: List of proteins immunoprecipitated with anti-methyllysine antibodies : Biological replicate 3 Wild type
Master	Accession	Description	Biological Process	Coverage [%]	# PSMs	# Unique Peptides	# AAs	MW [kDa]	calc. pI
Master Protein	LdBPK_041250.1	actin		38	23	11	376	42	5.59
Master Protein	LdBPK_050030.1	ras-like small GTPases, putative	transport	60	21	9	195	21.7	7.4
Master Protein	LdBPK_091410.1	histone H2B		26	3	3	111	12.3	11.41
Master Protein	LdBPK_100310.1	Isocitrate dehydrogenase [NADP], mitochondrial precursor, putative	other metabolic processes	65	50	30	435	48.5	8.32
Master Protein	LdBPK_100920.1	histone H3		10	1	1	130	14.6	11.17
Master Protein	LdBPK_100960.1	small GTP-binding protein Rab11, putative		34	8	6	208	23.4	7.71
Master Protein	LdBPK_101250.1	Ras-related protein RabX1, putative		14	4	3	216	24.5	8.24
Master Protein	LdBPK_130330.1	alpha tubulin	cell cycle OR cell proliferation;cell organization and biogenesis;other biological processes	55	41	21	451	49.7	5.02
Master Protein	LdBPK_131400.1	chaperonin TCP20, putative	protein metabolism;other metabolic processes	59	65	27	538	58.8	7.09
Master Protein	LdBPK_150010.1	histone H4		20	2	2	100	11.4	10.46
Master Protein	LdBPK_150090.1	ATP-dependent protease ATPase subunit HslU1, putative	cell organization and biogenesis;protein metabolism;DNA metabolism;other metabolic processes	40	23	16	423	47.5	6.58
Master Protein	LdBPK_170170.1	elongation factor 1-alpha	protein metabolism;other metabolic processes;other biological processes	49	35	19	449	49.1	8.91
Master Protein	LdBPK_180740.1	Elongation factor Tu, mitochondrial, putative	protein metabolism;other metabolic processes	36	14	13	466	51.5	7.74
Master Protein	LdBPK_191590.1	inosine-5'-monophosphate dehydrogenase	other metabolic processes	22	10	9	514	55.5	8.53
Master Protein	LdBPK_200820.1	vesicular-fusion protein nsf, putative	cell organization and biogenesis;transport	17	10	10	738	81.1	6.28
Master Protein	LdBPK_211330.1	T-complex protein 1, delta subunit, putative	protein metabolism;other metabolic processes	65	55	33	551	59.6	7.09
Master Protein	LdBPK_231460.1	T-complex protein 1, gamma subunit, putative	protein metabolism;other metabolic processes	68	64	38	551	60.2	6.37
Master Protein	LdBPK_240740.1	signal recognition particle, putative	other biological processes	22	10	9	519	56.6	9.09
Master Protein	LdBPK_251460.1	GTP-binding protein, putative	transport	27	12	5	216	24.2	6.54
Master Protein	LdBPK_283000.1	heat-shock protein hsp70, putative	protein metabolism;other metabolic processes	56	58	36	654	71.2	5.52
Master Protein	LdBPK_291160.1	ribosomal protein L1a, putative	protein metabolism;other metabolic processes	19	7	7	373	41.1	11.6
Master Protein	LdBPK_302830.1	chaperonin HSP60/CNP60, putative	protein metabolism;other metabolic processes	46	31	20	538	58.1	5.47
Master Protein	LdBPK_303430.1	PAS-domain containing phosphoglycerate kinase, putative	other metabolic processes;other biological processes	5	3	3	527	57.6	8.19
Master Protein	LdBPK_312890.1	ADP-ribosylation factor, putative	transport	48	10	7	178	20.2	8.38
Master Protein	LdBPK_320410.1	ATP-dependent RNA helicase HEL67	protein metabolism;other metabolic processes	9	4	4	614	66.8	8.88
Master Protein	LdBPK_320460.1	40S ribosomal protein S2	protein metabolism;other metabolic processes	31	10	8	264	28.6	9.5
Master Protein	LdBPK_323470.1	chaperonin alpha subunit, putative	protein metabolism;other metabolic processes	65	67	29	546	59.2	6.15
Master Protein	LdBPK_330960.1	40S ribosomal protein S3, putative	protein metabolism;other metabolic processes	10	3	3	342	37.7	9.69
Master Protein	LdBPK_353150.1	ATP-dependent RNA helicase, putative	protein metabolism;other metabolic processes	3	2	2	917	99.8	6.58
Master Protein	LdBPK_353900.1	T-complex protein 1, eta subunit, putative	protein metabolism;other metabolic processes	49	30	23	570	61.6	7.23
Master Protein	LdBPK_361700.1	clathrin heavy chain, putative	transport	2	3	3	1693	191	6.13
Master Protein	LdBPK_364030.1	glycyl tRNA synthetase, putative	protein metabolism;RNA metabolism OR transcription;other metabolic processes	9	4	4	628	70.2	5.99
Master Protein	LdBPK_367240.1	T-complex protein 1, theta subunit, putative	protein metabolism;other metabolic processes	54	30	23	537	58.2	5.47

## Sheet: Table S7 B
Table S7 B: List of proteins immunoprecipitated with anti-methyllysine antibodies : Biological replicate 3 set7-/-
Master	Accession	Description	Biological Process	Coverage [%]	# PSMs	# Unique Peptides	# AAs	MW [kDa]	calc. pI
Master Protein	LdBPK_041250.1	actin		5	1	1	376	42	5.59
Master Protein	LdBPK_050030.1	ras-like small GTPases, putative	transport	8	1	1	195	21.7	7.4
Master Protein	LdBPK_100310.1	Isocitrate dehydrogenase [NADP], mitochondrial precursor, putative	other metabolic processes	10	4	4	435	48.5	8.32
Master Protein	LdBPK_100920.1	histone H3		10	1	1	130	14.6	11.17
Master Protein	LdBPK_100960.1	small GTP-binding protein Rab11, putative		13	2	2	208	23.4	7.71
Master Protein	LdBPK_130330.1	alpha tubulin	cell cycle OR cell proliferation;cell organization and biogenesis;other biological processes	8	2	2	451	49.7	5.02
Master Protein	LdBPK_131400.1	chaperonin TCP20, putative	protein metabolism;other metabolic processes	20	9	9	538	58.8	7.09
Master Protein	LdBPK_170170.1	elongation factor 1-alpha	protein metabolism;other metabolic processes;other biological processes	27	15	9	449	49.1	8.91
Master Protein	LdBPK_180740.1	Elongation factor Tu, mitochondrial, putative	protein metabolism;other metabolic processes	3	1	1	466	51.5	7.74
Master Protein	LdBPK_191590.1	inosine-5'-monophosphate dehydrogenase	other metabolic processes	3	1	1	514	55.5	8.53
Master Protein	LdBPK_200820.1	vesicular-fusion protein nsf, putative	cell organization and biogenesis;transport	2	1	1	738	81.1	6.28
Master Protein	LdBPK_211330.1	T-complex protein 1, delta subunit, putative	protein metabolism;other metabolic processes	22	8	8	551	59.6	7.09
Master Protein	LdBPK_231460.1	T-complex protein 1, gamma subunit, putative	protein metabolism;other metabolic processes	25	14	11	551	60.2	6.37
Master Protein	LdBPK_240740.1	signal recognition particle, putative	other biological processes	3	1	1	519	56.6	9.09
Master Protein	LdBPK_251460.1	GTP-binding protein, putative	transport	5	1	1	216	24.2	6.54
Master Protein	LdBPK_283000.1	heat-shock protein hsp70, putative	protein metabolism;other metabolic processes	3	2	2	654	71.2	5.52
Master Protein	LdBPK_302830.1	chaperonin HSP60/CNP60, putative	protein metabolism;other metabolic processes	8	3	3	538	58.1	5.47
Master Protein	LdBPK_312890.1	ADP-ribosylation factor, putative	transport	10	2	2	178	20.2	8.38
Master Protein	LdBPK_323470.1	chaperonin alpha subunit, putative	protein metabolism;other metabolic processes	23	12	9	546	59.2	6.15
Master Protein	LdBPK_353900.1	T-complex protein 1, eta subunit, putative	protein metabolism;other metabolic processes	3	1	1	570	61.6	7.23

## Sheet: Table S7 C
Table S7 C: List of proteins immunoprecipitated with anti-methyllysine antibodies : Biological replicate 3 set29-/-/+
Master	Accession	Description	Biological Process	Coverage [%]	# PSMs	# Unique Peptides	# AAs	MW [kDa]	calc. pI
Master Protein	LdBPK_041250.1	actin		10	5	3	376	42	5.59
Master Protein	LdBPK_050030.1	ras-like small GTPases, putative	transport	7	2	1	195	21.7	7.4
Master Protein	LdBPK_091410.1	histone H2B		7	2	1	111	12.3	11.41
Master Protein	LdBPK_100310.1	Isocitrate dehydrogenase [NADP], mitochondrial precursor, putative	other metabolic processes	42	32	16	435	48.5	8.32
Master Protein	LdBPK_100960.1	small GTP-binding protein Rab11, putative		23	4	4	208	23.4	7.71
Master Protein	LdBPK_130330.1	alpha tubulin	cell cycle OR cell proliferation;cell organization and biogenesis;other biological processes	19	11	6	451	49.7	5.02
Master Protein	LdBPK_131400.1	chaperonin TCP20, putative	protein metabolism;other metabolic processes	45	61	20	538	58.8	7.09
Master Protein	LdBPK_150090.1	ATP-dependent protease ATPase subunit HslU1, putative	cell organization and biogenesis;protein metabolism;DNA metabolism;other metabolic processes	22	14	8	423	47.5	6.58
Master Protein	LdBPK_170170.1	elongation factor 1-alpha	protein metabolism;other metabolic processes;other biological processes	34	29	12	449	49.1	8.91
Master Protein	LdBPK_180740.1	Elongation factor Tu, mitochondrial, putative	protein metabolism;other metabolic processes	5	2	2	466	51.5	7.74
Master Protein	LdBPK_211330.1	T-complex protein 1, delta subunit, putative	protein metabolism;other metabolic processes	30	22	14	551	59.6	7.09
Master Protein	LdBPK_231460.1	T-complex protein 1, gamma subunit, putative	protein metabolism;other metabolic processes	35	29	17	551	60.2	6.37
Master Protein	LdBPK_251460.1	GTP-binding protein, putative	transport	11	3	2	216	24.2	6.54
Master Protein	LdBPK_283000.1	heat-shock protein hsp70, putative	protein metabolism;other metabolic processes	21	15	11	654	71.2	5.52
Master Protein	LdBPK_302830.1	chaperonin HSP60/CNP60, putative	protein metabolism;other metabolic processes	20	19	9	538	58.1	5.47
Master Protein	LdBPK_312890.1	ADP-ribosylation factor, putative	transport	10	4	2	178	20.2	8.38
Master Protein	LdBPK_323470.1	chaperonin alpha subunit, putative	protein metabolism;other metabolic processes	60	70	25	546	59.2	6.15
Master Protein	LdBPK_353900.1	T-complex protein 1, eta subunit, putative	protein metabolism;other metabolic processes	25	23	14	570	61.6	7.23
Master Protein	LdBPK_367240.1	T-complex protein 1, theta subunit, putative	protein metabolism;other metabolic processes	19	10	8	537	58.2	5.47
