# Supplementary material for: The SET29 and SET7 proteins of Leishmania donovani exercise non-redundant convergent as well as collaborative functions in moderating the parasite’s response to oxidative stress
Source: J Biol Chem. 2025 Jan 20;301(3):108208. doi: 10.1016/j.jbc.2025.108208 (PMC11871502; doi:10.1016/j.jbc.2025.108208)
Supplement: Table S8 [file mmc7.xlsx]

## Sheet: Table S8 A
Table S8 A: List of proteins immunoprecipitated with anti-methyllysine antibodies : Biological replicate 4 Wild type
Master	Accession	Description	Biological Process	Coverage [%]	# PSMs	# Unique Peptides	# AAs	MW [kDa]	calc. pI
Master Protein	LdBPK_041250.1	actin		3	1	1	376	42	5.59
Master Protein	LdBPK_050030.1	ras-like small GTPases, putative	transport	5	1	1	195	21.7	7.4
Master Protein	LdBPK_091410.1	histone H2B		9	3	1	111	12.3	11.41
Master Protein	LdBPK_100310.1	Isocitrate dehydrogenase [NADP], mitochondrial precursor, putative	other metabolic processes	15	11	7	435	48.5	8.32
Master Protein	LdBPK_100960.1	small GTP-binding protein Rab11, putative		5	1	1	208	23.4	7.71
Master Protein	LdBPK_130330.1	alpha tubulin	cell cycle OR cell proliferation;cell organization and biogenesis;other biological processes	6	5	3	451	49.7	5.02
Master Protein	LdBPK_131400.1	chaperonin TCP20, putative	protein metabolism;other metabolic processes	9	10	6	538	58.8	7.09
Master Protein	LdBPK_150090.1	ATP-dependent protease ATPase subunit HslU1, putative	cell organization and biogenesis;protein metabolism;DNA metabolism;other metabolic processes	11	5	5	423	47.5	6.58
Master Protein	LdBPK_170170.1	elongation factor 1-alpha	protein metabolism;other metabolic processes;other biological processes	13	18	7	449	49.1	8.91
Master Protein	LdBPK_180740.1	Elongation factor Tu, mitochondrial, putative	protein metabolism;other metabolic processes	5	5	2	466	51.5	7.74
Master Protein	LdBPK_200820.1	vesicular-fusion protein nsf, putative	cell organization and biogenesis;transport	3	2	2	738	81.1	6.28
Master Protein	LdBPK_211330.1	T-complex protein 1, delta subunit, putative	protein metabolism;other metabolic processes	7	5	4	551	59.6	7.09
Master Protein	LdBPK_231460.1	T-complex protein 1, gamma subunit, putative	protein metabolism;other metabolic processes	7	4	4	551	60.2	6.37
Master Protein	LdBPK_283000.1	heat-shock protein hsp70, putative	protein metabolism;other metabolic processes	5	4	3	654	71.2	5.52
Master Protein	LdBPK_291160.1	ribosomal protein L1a, putative	protein metabolism;other metabolic processes	5	5	2	373	41.1	11.6
Master Protein	LdBPK_302830.1	chaperonin HSP60/CNP60, putative	protein metabolism;other metabolic processes	4	3	2	538	58.1	5.47
Master Protein	LdBPK_312890.1	ADP-ribosylation factor, putative	transport	6	2	1	178	20.2	8.38
Master Protein	LdBPK_320410.1	ATP-dependent RNA helicase HEL67	protein metabolism;other metabolic processes	2	1	1	614	66.8	8.88
Master Protein	LdBPK_320460.1	40S ribosomal protein S2	protein metabolism;other metabolic processes	4	3	1	264	28.6	9.5
Master Protein	LdBPK_323470.1	chaperonin alpha subunit, putative	protein metabolism;other metabolic processes	5	5	3	546	59.2	6.15
Master Protein	LdBPK_330960.1	40S ribosomal protein S3, putative	protein metabolism;other metabolic processes	3	1	1	342	37.7	9.69
Master Protein	LdBPK_353900.1	T-complex protein 1, eta subunit, putative	protein metabolism;other metabolic processes	5	5	4	570	61.6	7.23
Master Protein	LdBPK_367240.1	T-complex protein 1, theta subunit, putative	protein metabolism;other metabolic processes	2	1	1	537	58.2	5.47

## Sheet: Table S8 B
Table S8 B: List of proteins immunoprecipitated with anti-methyllysine antibodies : Biological replicate 4 set7-/-
Master	Accession	Description	Biological Process	Coverage [%]	# PSMs	# Unique Peptides	# AAs	MW [kDa]	calc. pI
Master Protein	LdBPK_041250.1	actin		3	1	1	376	42	5.59
Master Protein	LdBPK_050030.1	ras-like small GTPases, putative	transport	5	1	1	195	21.7	7.4
Master Protein	LdBPK_091410.1	histone H2B		9	3	1	111	12.3	11.41
Master Protein	LdBPK_100310.1	Isocitrate dehydrogenase [NADP], mitochondrial precursor, putative	other metabolic processes	15	11	7	435	48.5	8.32
Master Protein	LdBPK_100960.1	small GTP-binding protein Rab11, putative		5	1	1	208	23.4	7.71
Master Protein	LdBPK_130330.1	alpha tubulin	cell cycle OR cell proliferation;cell organization and biogenesis;other biological processes	6	5	3	451	49.7	5.02
Master Protein	LdBPK_131400.1	chaperonin TCP20, putative	protein metabolism;other metabolic processes	9	10	6	538	58.8	7.09
Master Protein	LdBPK_150090.1	ATP-dependent protease ATPase subunit HslU1, putative	cell organization and biogenesis;protein metabolism;DNA metabolism;other metabolic processes	11	5	5	423	47.5	6.58
Master Protein	LdBPK_170170.1	elongation factor 1-alpha	protein metabolism;other metabolic processes;other biological processes	13	18	7	449	49.1	8.91
Master Protein	LdBPK_180740.1	Elongation factor Tu, mitochondrial, putative	protein metabolism;other metabolic processes	5	5	2	466	51.5	7.74
Master Protein	LdBPK_200820.1	vesicular-fusion protein nsf, putative	cell organization and biogenesis;transport	3	2	2	738	81.1	6.28
Master Protein	LdBPK_211330.1	T-complex protein 1, delta subunit, putative	protein metabolism;other metabolic processes	7	5	4	551	59.6	7.09
Master Protein	LdBPK_231460.1	T-complex protein 1, gamma subunit, putative	protein metabolism;other metabolic processes	7	4	4	551	60.2	6.37
Master Protein	LdBPK_283000.1	heat-shock protein hsp70, putative	protein metabolism;other metabolic processes	5	4	3	654	71.2	5.52
Master Protein	LdBPK_291160.1	ribosomal protein L1a, putative	protein metabolism;other metabolic processes	5	5	2	373	41.1	11.6
Master Protein	LdBPK_302830.1	chaperonin HSP60/CNP60, putative	protein metabolism;other metabolic processes	4	3	2	538	58.1	5.47
Master Protein	LdBPK_312890.1	ADP-ribosylation factor, putative	transport	6	2	1	178	20.2	8.38
Master Protein	LdBPK_320410.1	ATP-dependent RNA helicase HEL67	protein metabolism;other metabolic processes	2	1	1	614	66.8	8.88
Master Protein	LdBPK_320460.1	40S ribosomal protein S2	protein metabolism;other metabolic processes	4	3	1	264	28.6	9.5
Master Protein	LdBPK_323470.1	chaperonin alpha subunit, putative	protein metabolism;other metabolic processes	5	5	3	546	59.2	6.15
Master Protein	LdBPK_330960.1	40S ribosomal protein S3, putative	protein metabolism;other metabolic processes	3	1	1	342	37.7	9.69
Master Protein	LdBPK_353900.1	T-complex protein 1, eta subunit, putative	protein metabolism;other metabolic processes	5	5	4	570	61.6	7.23
Master Protein	LdBPK_367240.1	T-complex protein 1, theta subunit, putative	protein metabolism;other metabolic processes	2	1	1	537	58.2	5.47

## Sheet: Table S8 C
Table S8 C: List of proteins immunoprecipitated with anti-methyllysine antibodies :Biological replicate 4 set29-/-/+
Master	Accession	Description	Biological Process	Coverage [%]	# PSMs	# Unique Peptides	# AAs	MW [kDa]	calc. pI
Master Protein	LdBPK_041250.1	actin		3	1	1	376	42	5.59
Master Protein	LdBPK_050030.1	ras-like small GTPases, putative	transport	5	1	1	195	21.7	7.4
Master Protein	LdBPK_091410.1	histone H2B		9	3	1	111	12.3	11.41
Master Protein	LdBPK_100310.1	Isocitrate dehydrogenase [NADP], mitochondrial precursor, putative	other metabolic processes	15	11	7	435	48.5	8.32
Master Protein	LdBPK_100960.1	small GTP-binding protein Rab11, putative		5	1	1	208	23.4	7.71
Master Protein	LdBPK_130330.1	alpha tubulin	cell cycle OR cell proliferation;cell organization and biogenesis;other biological processes	6	5	3	451	49.7	5.02
Master Protein	LdBPK_131400.1	chaperonin TCP20, putative	protein metabolism;other metabolic processes	9	10	6	538	58.8	7.09
Master Protein	LdBPK_150090.1	ATP-dependent protease ATPase subunit HslU1, putative	cell organization and biogenesis;protein metabolism;DNA metabolism;other metabolic processes	11	5	5	423	47.5	6.58
Master Protein	LdBPK_170170.1	elongation factor 1-alpha	protein metabolism;other metabolic processes;other biological processes	13	18	7	449	49.1	8.91
Master Protein	LdBPK_180740.1	Elongation factor Tu, mitochondrial, putative	protein metabolism;other metabolic processes	5	5	2	466	51.5	7.74
Master Protein	LdBPK_200820.1	vesicular-fusion protein nsf, putative	cell organization and biogenesis;transport	3	2	2	738	81.1	6.28
Master Protein	LdBPK_211330.1	T-complex protein 1, delta subunit, putative	protein metabolism;other metabolic processes	7	5	4	551	59.6	7.09
Master Protein	LdBPK_231460.1	T-complex protein 1, gamma subunit, putative	protein metabolism;other metabolic processes	7	4	4	551	60.2	6.37
Master Protein	LdBPK_283000.1	heat-shock protein hsp70, putative	protein metabolism;other metabolic processes	5	4	3	654	71.2	5.52
Master Protein	LdBPK_291160.1	ribosomal protein L1a, putative	protein metabolism;other metabolic processes	5	5	2	373	41.1	11.6
Master Protein	LdBPK_302830.1	chaperonin HSP60/CNP60, putative	protein metabolism;other metabolic processes	4	3	2	538	58.1	5.47
Master Protein	LdBPK_312890.1	ADP-ribosylation factor, putative	transport	6	2	1	178	20.2	8.38
Master Protein	LdBPK_320410.1	ATP-dependent RNA helicase HEL67	protein metabolism;other metabolic processes	2	1	1	614	66.8	8.88
Master Protein	LdBPK_320460.1	40S ribosomal protein S2	protein metabolism;other metabolic processes	4	3	1	264	28.6	9.5
Master Protein	LdBPK_323470.1	chaperonin alpha subunit, putative	protein metabolism;other metabolic processes	5	5	3	546	59.2	6.15
Master Protein	LdBPK_330960.1	40S ribosomal protein S3, putative	protein metabolism;other metabolic processes	3	1	1	342	37.7	9.69
Master Protein	LdBPK_353900.1	T-complex protein 1, eta subunit, putative	protein metabolism;other metabolic processes	5	5	4	570	61.6	7.23
Master Protein	LdBPK_367240.1	T-complex protein 1, theta subunit, putative	protein metabolism;other metabolic processes	2	1	1	537	58.2	5.47
